# Supplementary material for: A multi-method characterization of Elasmobranch & Cheloniidae communities of the north-eastern Red Sea and Gulf of Aqaba
Source: PLoS One. 2022 Sep 30;17(9):e0275511. doi: 10.1371/journal.pone.0275511 (PMC9524659; doi:10.1371/journal.pone.0275511)
Supplement: S1 File — Table of sightings contains species name, location record, methods of survey in which sighting was recorded, and conservation status of the species. (CSV) [file pone.0275511.s001.csv]

Taxon	Category	Common.name	Species	lat	lon	Survey.method	Number	Status
Shark/Ray	Ray	Spotted Eagle Ray	Aetobatus ocellatus	27.6792	35.47225	SCUBA	1	VU
Shark/Ray	Ray	Spotted Eagle Ray	Aetobatus ocellatus	27.78759797	35.14017904	Snorkel	1	VU
Shark/Ray	Ray	Spotted Eagle Ray	Aetobatus ocellatus	27.78789503	35.13951603	Snorkel	1	VU
Shark/Ray	Ray	Spotted Eagle Ray	Aetobatus ocellatus	27.78828	35.13435	Seen from cliffs	1	VU
Shark/Ray	Ray	Spotted Eagle Ray	Aetobatus ocellatus	27.78872098	35.13382799	Snorkel	1	VU
Shark/Ray	Ray	Spotted Eagle Ray	Aetobatus ocellatus	27.911567	34.5629	SCUBA	1	VU
Shark/Ray	Ray	Spotted Eagle Ray	Aetobatus ocellatus	28.097467	34.56785	SCUBA	1	VU
Shark/Ray	Ray	Spotted Eagle Ray	Aetobatus ocellatus	27.649071	35.284073	Boat obs	1	VU
Shark/Ray	Ray	Spotted Eagle Ray	Aetobatus ocellatus	28.16483	34.616783	BRUV	1	VU
Shark/Ray	Ray	Spotted Eagle Ray	Aetobatus ocellatus	27.78278	35.12983	BRUV	1	VU
Shark/Ray	Ray	Spotted Eagle Ray	Aetobatus ocellatus	28.03781	34.71134	BRUV	2	VU
Shark/Ray	Ray	Spotted Eagle Ray	Aetobatus ocellatus	28.03697	34.70288	BRUV	1	VU
Shark/Ray	Ray	Spotted Eagle Ray	Aetobatus ocellatus	28.02305	34.69743	BRUV	1	VU
Shark/Ray	Ray	Spotted Eagle Ray	Aetobatus ocellatus	29.147843	34.883557	Aerial	3	VU
Shark/Ray	Shark	Pelagic thresher shark	Alopias pelagicus	27.602631	35.334739	Submarine	1	EN
Shark/Ray	Shark	Pelagic thresher shark	Alopias pelagicus	27.709364	35.168658	ROV/SUB	1	EN
Shark/Ray	Shark	Pelagic thresher shark	Alopias pelagicus	29.311035	34.895775	ROV/SUB	1	EN
Shark/Ray	Shark	Silvertip shark	Carcharhinus albimarginatus	27.594067	35.301891	ROV/SUB	6	VU
Shark/Ray	Shark	Silvertip shark	Carcharhinus albimarginatus	27.595183	35.30035	Longline	1	VU
Shark/Ray	Shark	Silvertip shark	Carcharhinus albimarginatus	27.599517	35.302833	Longline	1	VU
Shark/Ray	Shark	Silvertip shark	Carcharhinus albimarginatus	27.707385	35.16916	ROV/SUB	4	VU
Shark/Ray	Shark	Silvertip shark	Carcharhinus albimarginatus	27.927517	34.899267	SCUBA	1	VU
Shark/Ray	Shark	Silvertip shark	Carcharhinus albimarginatus	27.92758	34.899486	SCUBA	1	VU
Shark/Ray	Shark	Grey reef shark	Carcharhinus amblyrhynchos	27.594067	35.301891	ROV/SUB	1	EN
Shark/Ray	Shark	Grey reef shark	Carcharhinus amblyrhynchos	35.169668	35.169668	ROV/SUB	1	EN
Shark/Ray	Shark	Grey reef shark	Carcharhinus amblyrhynchos	27.596417	35.2996	BRUV	1	EN
Shark/Ray	Shark	Grey reef shark	Carcharhinus amblyrhynchos	28.020367	34.938483	BRUV	1	EN
Shark/Ray	Shark	Spinner shark	Carcharhinus brevipinna	28.942667	34.837667	BRUV	1	VU
Shark/Ray	Shark	Spinner shark	Carcharhinus brevipinna	28.04396	34.70373	BRUV	1	VU
Shark/Ray	Shark	Oceanic Whitetip	Carcharhinus longimanus	27.562663	35.325543	ROV/SUB	1	CR
Shark/Ray	Shark	Oceanic Whitetip	Carcharhinus longimanus	27.568792	35.311861	ROV/SUB	1	CR
Shark/Ray	Shark	Oceanic Whitetip	Carcharhinus longimanus	27.96245	34.6271	Boat obs	1	CR
Shark/Ray	Shark	Black tip reef shark	Carcharhinus melanopterus	27.684764	35.26698	Boat obs	1	VU
Shark/Ray	Shark	Black tip reef shark	Carcharhinus melanopterus	27.778802	35.144539	Boat obs	2	VU
Shark/Ray	Shark	Black tip reef shark	Carcharhinus melanopterus	27.78407	35.132584	Snorkel	1	VU
Shark/Ray	Shark	Black tip reef shark	Carcharhinus melanopterus	27.77661	35.13768	BRUV	1	VU
Shark/Ray	Shark	Black tip reef shark	Carcharhinus melanopterus	27.7942	35.12371	BRUV	1	VU
Shark/Ray	Shark	Black tip reef shark	Carcharhinus melanopterus	27.77375	35.14739	BRUV	1	VU
Shark/Ray	Shark	Black tip reef shark	Carcharhinus melanopterus	27.794	35.12583	BRUV	1	VU
Shark/Ray	Shark	Black tip reef shark	Carcharhinus melanopterus	27.930582	34.909396	BRUV	1	VU
Shark/Ray	Shark	Sandbar shark	Carcharhinus plumbeus	28.176574	34.642675	Manta Tow	1	EN
Shark/Ray	Shark	Sandbar shark	Carcharhinus plumbeus	28.457134	34.757471	ROV/SUB	1	EN
Shark/Ray	Shark	Sandbar shark	Carcharhinus plumbeus	28.49438	34.78626	BRUV	1	EN
Shark/Ray	Shark	Spot-tail shark	Carcharhinus sorrah	28.03781	34.71134	BRUV	1	NT
Turtle	Turtle	Green turtle	Chelonia mydas	26.677748	35.468535	Boat obs	10	EN
Turtle	Turtle	Green turtle	Chelonia mydas	27.636023	35.501707	SCUBA	1	EN
Turtle	Turtle	Green turtle	Chelonia mydas	27.64325	35.305847	Boat obs	1	EN
Turtle	Turtle	Green turtle	Chelonia mydas	27.6473572	35.281716	Boat obs	1	EN
Turtle	Turtle	Green turtle	Chelonia mydas	27.653692	35.280661	Snorkel	1	EN
Turtle	Turtle	Green turtle	Chelonia mydas	27.653692	35.280661	Boat obs	1	EN
Turtle	Turtle	Green turtle	Chelonia mydas	27.662324	35.278997	Boat obs	1	EN
Turtle	Turtle	Green turtle	Chelonia mydas	27.674867	35.47055	SCUBA	4	EN
Turtle	Turtle	Green turtle	Chelonia mydas	27.674867	35.47055	SCUBA	12	EN
Turtle	Turtle	Green turtle	Chelonia mydas	27.674867	35.47055	SCUBA	3	EN
Turtle	Turtle	Green turtle	Chelonia mydas	27.674867	35.47055	Boat obs	17	EN
Turtle	Turtle	Green turtle	Chelonia mydas	27.674867	35.47055	Manta Tow	5	EN
Turtle	Turtle	Green turtle	Chelonia mydas	27.6792	35.47225	SCUBA	20	EN
Turtle	Turtle	Green turtle	Chelonia mydas	27.78781	35.18422	Snorkel	1	EN
Turtle	Turtle	Green turtle	Chelonia mydas	27.8305325	34.2992935	Boat obs	2	EN
Turtle	Turtle	Green turtle	Chelonia mydas	27.923613	34.674	Boat obs	2	EN
Turtle	Turtle	Green turtle	Chelonia mydas	27.925873	34.77416	Boat obs	1	EN
Turtle	Turtle	Green turtle	Chelonia mydas	27.940323	34.735879	Boat obs	1	EN
Turtle	Turtle	Green turtle	Chelonia mydas	28.1464107	34.6028449	SCUBA	1	EN
Turtle	Turtle	Green turtle	Chelonia mydas	28.159096	34.615574	Manta Tow	1	EN
Turtle	Turtle	Green turtle	Chelonia mydas	28.159591	34.626314	Manta Tow	1	EN
Turtle	Turtle	Green turtle	Chelonia mydas	28.160351	34.627053	Manta Tow	1	EN
Turtle	Turtle	Green turtle	Chelonia mydas	28.80438	34.82797	Boat obs	1	EN
Turtle	Turtle	Green turtle	Chelonia mydas	28.98739	34.85238	Manta Tow	1	EN
Turtle	Turtle	Green turtle	Chelonia mydas	28.98882	34.85373	Manta Tow	1	EN
Turtle	Turtle	Green turtle	Chelonia mydas	29.02183	34.85177	Manta Tow	1	EN
Turtle	Turtle	Green turtle	Chelonia mydas	29.02345704	34.84914503	Manta Tow	1	EN
Turtle	Turtle	Green turtle	Chelonia mydas	29.031	34.846	Manta Tow	1	EN
Turtle	Turtle	Green turtle	Chelonia mydas	29.03325	34.84886	Manta Tow	1	EN
Turtle	Turtle	Green turtle	Chelonia mydas	29.0345	34.84864	Manta Tow	1	EN
Turtle	Turtle	Green turtle	Chelonia mydas	29.038	34.849	Manta Tow	1	EN
Turtle	Turtle	Green turtle	Chelonia mydas	29.039	34.85	Manta Tow	1	EN
Turtle	Turtle	Green turtle	Chelonia mydas	29.045	34.851	Manta Tow	1	EN
Turtle	Turtle	Green turtle	Chelonia mydas	29.047	34.851	Manta Tow	1	EN
Turtle	Turtle	Green turtle	Chelonia mydas	27 56.365	34 40.955	Boat obs	3	EN
Turtle	Turtle	Green turtle	Chelonia mydas	27 56.457	34 40.917	Boat obs	1	EN
Turtle	Turtle	Green turtle	Chelonia mydas	27.674867	35.47055	Boat obs	15	EN
Turtle	Turtle	Green turtle	Chelonia mydas	27.674867	35.47055	Manta Tow	21	EN
Turtle	Turtle	Green turtle	Chelonia mydas	27.674867	35.47055	SCUBA	6	EN
Turtle	Turtle	Green turtle	Chelonia mydas	28.8664	34.8381	BRUV	1	EN
Turtle	Turtle	Green turtle	Chelonia mydas	29.078	34.866833	BRUV	1	EN
Turtle	Turtle	Green turtle	Chelonia mydas	29.020283	34.852183	BRUV	1	EN
Turtle	Turtle	Green turtle	Chelonia mydas	28.942667	34.837667	BRUV	1	EN
Turtle	Turtle	Green turtle	Chelonia mydas	28.952517	34.837983	BRUV	1	EN
Turtle	Turtle	Green turtle	Chelonia mydas	28.1762	34.630916	BRUV	1	EN
Turtle	Turtle	Green turtle	Chelonia mydas	27.79014	35.16395	BRUV	1	EN
Turtle	Turtle	Green turtle	Chelonia mydas	27.78761	35.18434	BRUV	1	EN
Turtle	Turtle	Green turtle	Chelonia mydas	27.932283	34.626033	BRUV	1	EN
Turtle	Turtle	Green turtle	Chelonia mydas	28.020367	34.938483	BRUV	1	EN
Turtle	Turtle	Green turtle	Chelonia mydas	27.995733	34.972533	BRUV	1	EN
Turtle	Turtle	Green turtle	Chelonia mydas	29.029449	34.844792	Aerial	1	EN
Turtle	Turtle	Green turtle	Chelonia mydas	29.020233	34.84867	Aerial	1	EN
Turtle	Turtle	Green turtle	Chelonia mydas	28.970588	34.841692	Aerial	1	EN
Turtle	Turtle	Green turtle	Chelonia mydas	28.970588	34.841692	Aerial	4	EN
Turtle	Turtle	Green turtle	Chelonia mydas	28.962346	34.841416	Aerial	1	EN
Turtle	Turtle	Green turtle	Chelonia mydas	28.921673	34.825445	Aerial	1	EN
Turtle	Turtle	Green turtle	Chelonia mydas	28.943588	34.833072	Aerial	1	EN
Turtle	Turtle	Green turtle	Chelonia mydas	29.013217	34.850293	Aerial	1	EN
Turtle	Turtle	Green turtle	Chelonia mydas	29.030902	34.843733	Aerial	2	EN
Turtle	Turtle	Green turtle	Chelonia mydas	29.106991	34.869399	Aerial	1	EN
Turtle	Turtle	Green turtle	Chelonia mydas	29.268504	34.929316	Aerial	1	EN
Turtle	Turtle	Green turtle	Chelonia mydas	29.121432	34.873958	Aerial	1	EN
Turtle	Turtle	Green turtle	Chelonia mydas	29.100137	34.870752	Aerial	3	EN
Turtle	Turtle	Green turtle	Chelonia mydas	29.086879	34.868682	Aerial	5	EN
Turtle	Turtle	Green turtle	Chelonia mydas	29.04516	34.849529	Aerial	1	EN
Turtle	Turtle	Green turtle	Chelonia mydas	29.008553	34.850668	Aerial	2	EN
Turtle	Turtle	Green turtle	Chelonia mydas	29.031611	34.84706	Aerial	1	EN
Turtle	Turtle	Green turtle	Chelonia mydas	29.031611	34.84706	Aerial	1	EN
Turtle	Turtle	Green turtle	Chelonia mydas	29.061742	34.863167	Aerial	1	EN
Turtle	Turtle	Green turtle	Chelonia mydas	29.068447	34.866983	Aerial	1	EN
Turtle	Turtle	Green turtle	Chelonia mydas	29.072616	34.867889	Aerial	1	EN
Turtle	Turtle	Green turtle	Chelonia mydas	29.081301	34.869153	Aerial	1	EN
Turtle	Turtle	Green turtle	Chelonia mydas	29.081301	34.869153	Aerial	2	EN
Turtle	Turtle	Green turtle	Chelonia mydas	29.097406	34.871292	Aerial	17	EN
Turtle	Turtle	Green turtle	Chelonia mydas	29.110828	34.873579	Aerial	1	EN
Turtle	Turtle	Green turtle	Chelonia mydas	29.217534	34.889322	Aerial	1	EN
Turtle	Turtle	Green turtle	Chelonia mydas	29.270129	34.929883	Aerial	2	EN
Turtle	Turtle	Green turtle	Chelonia mydas	29.208957	34.910745	Aerial	1	EN
Turtle	Turtle	Hawksbill turtle	Eretmochelys imbricata	27.792567	35.318883	SCUBA	1	CR
Turtle	Turtle	Hawksbill turtle	Eretmochelys imbricata	27.911567	34.5629	SCUBA	1	CR
Turtle	Turtle	Hawksbill turtle	Eretmochelys imbricata	27.636023	35.501707	SCUBA	1	CR
Turtle	Turtle	Hawksbill turtle	Eretmochelys imbricata	27.674867	35.47055	Manta Tow	1	CR
Turtle	Turtle	Hawksbill turtle	Eretmochelys imbricata	27.6792	35.47225	SCUBA	1	CR
Turtle	Turtle	Hawksbill turtle	Eretmochelys imbricata	27.76709	35.14807	Snorkel	1	CR
Turtle	Turtle	Hawksbill turtle	Eretmochelys imbricata	27.79228102	35.128336	Snorkel	1	CR
Turtle	Turtle	Hawksbill turtle	Eretmochelys imbricata	28.005167	34.4844167	SCUBA	1	CR
Turtle	Turtle	Hawksbill turtle	Eretmochelys imbricata	28.0059	34.47138	Boat obs	1	CR
Turtle	Turtle	Hawksbill turtle	Eretmochelys imbricata	28.01713	34.49125	SCUBA	1	CR
Turtle	Turtle	Hawksbill turtle	Eretmochelys imbricata	28.0491	34.7029	SCUBA	1	CR
Turtle	Turtle	Hawksbill turtle	Eretmochelys imbricata	28.15748	34.620667	Manta Tow	1	CR
Turtle	Turtle	Hawksbill turtle	Eretmochelys imbricata	28.162571	34.617597	Manta Tow	1	CR
Turtle	Turtle	Hawksbill turtle	Eretmochelys imbricata	28.99677	34.85685	Manta Tow	1	CR
Turtle	Turtle	Hawksbill turtle	Eretmochelys imbricata	29.00151	34.85883	Manta Tow	1	CR
Turtle	Turtle	Hawksbill turtle	Eretmochelys imbricata	29.00647	34.85855	Snorkelling	2	CR
Turtle	Turtle	Hawksbill turtle	Eretmochelys imbricata	29.03698	34.84887	Manta Tow	1	CR
Turtle	Turtle	Hawksbill turtle	Eretmochelys imbricata	29.066216	34.86615	SCUBA	1	CR
Turtle	Turtle	Hawksbill turtle	Eretmochelys imbricata	27 56.365	34 40.955	Boat obs	1	CR
Turtle	Turtle	Hawksbill turtle	Eretmochelys imbricata	27.674867	35.47055	SCUBA	3	CR
Shark/Ray	Shark	Tiger shark	Galeocerdo cuvier	27.666517	35.349283	Boat obs	1	NT
Shark/Ray	Shark	Tiger shark	Galeocerdo cuvier	29.14489	34.86803	ROV/SUB	1	NT
Shark/Ray	Guitarfish	Halavi guitarfish	Glaucostegus halavi	27.674867	35.47055	Snorkel	3	CR
Shark/Ray	Guitarfish	Halavi guitarfish	Glaucostegus halavi	27.674867	35.47055	SCUBA	1	CR
Shark/Ray	Guitarfish	Halavi guitarfish	Glaucostegus halavi	27.677418	35.47213	Snorkeling	1	CR
Shark/Ray	Ray	Pink whipray	Himantura fai	28.076425	34.607533	Manta Tow	1	VU
Shark/Ray	Ray	Pink whipray	Himantura fai	28.160737	34.626319	Manta Tow	1	VU
Shark/Ray	Ray	Pink whipray	Himantura fai	29.033	34.848	Manta Tow	1	VU
Shark/Ray	Ray	Pink whipray	Himantura fai	29.037	34.848	Manta Tow	1	VU
Shark/Ray	Ray	Honeycomb Whipray	Himantura uarnak	28.075079	34.889325	BRUV	1	EN
Shark/Ray	Ray	Honeycomb Whipray	Himantura uarnak	27.673233	35.4735979	SCUBA	1	EN
Shark/Ray	Ray	Honeycomb Whipray	Himantura uarnak	28.161042	34.625848	Manta Tow	1	EN
Shark/Ray	Ray	Honeycomb Whipray	Himantura uarnak	28.17232	34.647014	Manta Tow	1	EN
Shark/Ray	Shark	Bigeye houndshark	Iago omanensis	27.602964	35.333897	Submarine	1	LC
Shark/Ray	Shark	Bigeye houndshark	Iago omanensis	27.703033	35.176405	ROV/SUB	1	LC
Shark/Ray	Shark	Bigeye houndshark	Iago omanensis	27.234616	35.588461	ROV/SUB	1	LC
Shark/Ray	Shark	Bigeye houndshark	Iago omanensis	27.599923	35.334839	ROV/SUB	1	LC
Shark/Ray	Shark	Bigeye houndshark	Iago omanensis	27.560965	35.266119	ROV/SUB	1	LC
Shark/Ray	Shark	Bigeye houndshark	Iago omanensis	28.228993	34.57212	ROV/SUB	1	LC
Shark/Ray	Shark	Bigeye houndshark	Iago omanensis	28.229141	34.571845	ROV/SUB	1	LC
Shark/Ray	Shark	Bigeye houndshark	Iago omanensis	28.22986	34.571104	ROV/SUB	1	LC
Shark/Ray	Shark	Bigeye houndshark	Iago omanensis	28.229866	34.571108	ROV/SUB	1	LC
Shark/Ray	Shark	Bigeye houndshark	Iago omanensis	28.230073	34.570932	ROV/SUB	1	LC
Shark/Ray	Shark	Bigeye houndshark	Iago omanensis	28.231374	34.569728	ROV/SUB	1	LC
Shark/Ray	Shark	Bigeye houndshark	Iago omanensis	28.233416	34.569266	ROV/SUB	1	LC
Shark/Ray	Shark	Bigeye houndshark	Iago omanensis	28.233465	34.569317	ROV/SUB	1	LC
Shark/Ray	Shark	Bigeye houndshark	Iago omanensis	28.792734	34.783209	ROV/SUB	1	LC
Shark/Ray	Shark	Bigeye houndshark	Iago omanensis	28.783945	34.793465	ROV/SUB	1	LC
Shark/Ray	Shark	Bigeye houndshark	Iago omanensis	28.787481	34.795114	ROV/SUB	1	LC
Shark/Ray	Shark	Bigeye houndshark	Iago omanensis	28.487391	34.661914	ROV/SUB	1	LC
Shark/Ray	Shark	Bigeye houndshark	Iago omanensis	28.487401	34.660387	ROV/SUB	1	LC
Shark/Ray	Shark	Bigeye houndshark	Iago omanensis	28.487102	34.656756	ROV/SUB	1	LC
Shark/Ray	Shark	Bigeye houndshark	Iago omanensis	28.487081	34.656718	ROV/SUB	1	LC
Shark/Ray	Shark	Bigeye houndshark	Iago omanensis	28.48669	34.65694	ROV/SUB	1	LC
Shark/Ray	Shark	Bigeye houndshark	Iago omanensis	28.486522	34.657189	ROV/SUB	1	LC
Shark/Ray	Shark	Bigeye houndshark	Iago omanensis	28.482203	34.658089	ROV/SUB	1	LC
Shark/Ray	Shark	Bigeye houndshark	Iago omanensis	27.899416	34.831942	ROV/SUB	1	LC
Shark/Ray	Shark	Bigeye houndshark	Iago omanensis	29.31122	34.8957	ROV/SUB	1	LC
Shark/Ray	Ray	Oceanic Manta	Mobula birostris	27.923683	34.6339	SCUBA	1	EN
Shark/Ray	Ray	Manta ray	Mobula spp.	27.920167	34.63667	SCUBA	1	EN
Shark/Ray	Shark	Tawny nurse shark	Nebrius ferrugineus	28.02054	34.61309	BRUV	2	VU
Shark/Ray	Shark	Tawny nurse shark	Nebrius ferrugineus	28.03415	34.60656	BRUV	1	VU
Shark/Ray	Ray	Cowtail stingray	Pastinachus sephen	27.75801	35.21032	Snorkel	1	NT
Shark/Ray	Ray	Cowtail stingray	Pastinachus sephen	27.924212	34.636565		1	NT
Shark/Ray	Ray	Cowtail stingray	Pastinachus sephen	28.075046	34.604624	Manta Tow	1	NT
Shark/Ray	Ray	Cowtail stingray	Pastinachus sephen	28.98216	34.85018	Manta Tow	2	NT
Shark/Ray	Ray	Cowtail stingray	Pastinachus sephen	28.98442	34.85157	Manta Tow	1	NT
Shark/Ray	Ray	Cowtail stingray	Pastinachus sephen	28.98454	34.85197	Manta Tow	1	NT
Shark/Ray	Ray	Cowtail stingray	Pastinachus sephen	27.9434	34.73395	BRUV	1	NT
Shark/Ray	Ray	Cowtail stingray	Pastinachus sephen	27.930582	34.909396	BRUV	1	NT
Shark/Ray	Shark	Whale shark	Rhincodon typus	27.6473572	35.281716	Boat obs	1	EN
Shark/Ray	Shark	Whale shark	Rhincodon typus	27.944386	34.49881	ROV/SUB	2	EN
Shark/Ray	Shark	Whale shark	Rhincodon typus	28.07066	34.86412	Boat obs	1	EN
Shark/Ray	Shark	Whale shark	Rhincodon typus	29.14383	34.87172	Boat obs	1	EN
Shark/Ray	Guitarfish	Spotted Guitarfish	Rhinobatos punctifer	27.57394	35.314601	ROV/SUB	1	NT
Shark/Ray	Guitarfish	Spotted Guitarfish	Rhinobatos punctifer	27.599923	35.334839	ROV/SUB	1	NT
Shark/Ray	Shark	Scalloped hammerhead	Sphyrna lewini	27.594067	35.301891	ROV/SUB	1	CR
Shark/Ray	Shark	Scalloped hammerhead	Sphyrna lewini	27.730242	35.243344	ROV/SUB	1	CR
Shark/Ray	Shark	Scalloped hammerhead	Sphyrna lewini	27.898403	34.831744	ROV/SUB	1	CR
Shark/Ray	Shark	Scalloped hammerhead	Sphyrna lewini	27.898394	34.831738	ROV/SUB	1	CR
Shark/Ray	Shark	Zebra shark	Stegostoma fasciatum	28.097467	34.56785	SCUBA	1	EN
Shark/Ray	Ray	Blue spotted stingray	Taeniura lymma	27.628167	35.32005	BRUV	1	LC
Shark/Ray	Ray	Blue spotted stingray	Taeniura lymma	27.62822	35.31923	SCUBA	1	LC
Shark/Ray	Ray	Blue spotted stingray	Taeniura lymma	27.75856	35.20786	Snorkel	1	LC
Shark/Ray	Ray	Blue spotted stingray	Taeniura lymma	27.76178	35.1997	Snorkel	1	LC
Shark/Ray	Ray	Blue spotted stingray	Taeniura lymma	27.78756	35.18381	Snorkel	1	LC
Shark/Ray	Ray	Blue spotted stingray	Taeniura lymma	27.78781	35.18422	Snorkel	1	LC
Shark/Ray	Ray	Blue spotted stingray	Taeniura lymma	27.80837	35.21695	Snorkel	1	LC
Shark/Ray	Ray	Blue spotted stingray	Taeniura lymma	27.80996	35.21459	Snorkel	1	LC
Shark/Ray	Ray	Blue spotted stingray	Taeniura lymma	27.81006	35.21884	Snorkel	1	LC
Shark/Ray	Ray	Blue spotted stingray	Taeniura lymma	27.81093	35.21302	Snorkel	1	LC
Shark/Ray	Ray	Blue spotted stingray	Taeniura lymma	27.81144	35.21812	Snorkel	1	LC
Shark/Ray	Ray	Blue spotted stingray	Taeniura lymma	27.82147	35.17882	Snorkel	1	LC
Shark/Ray	Ray	Blue spotted stingray	Taeniura lymma	27.82412	35.17574	Snorkel	1	LC
Shark/Ray	Ray	Blue spotted stingray	Taeniura lymma	27.82477	35.17342	Snorkel	1	LC
Shark/Ray	Ray	Blue spotted stingray	Taeniura lymma	27.82525	35.17442	Snorkel	1	LC
Shark/Ray	Ray	Blue spotted stingray	Taeniura lymma	28.156793	34.616024	Manta Tow	1	LC
Shark/Ray	Ray	Blue spotted stingray	Taeniura lymma	28.157059	34.615188	Snorkel	1	LC
Shark/Ray	Ray	Blue spotted stingray	Taeniura lymma	28.157526	34.615637	Manta Tow	1	LC
Shark/Ray	Ray	Blue spotted stingray	Taeniura lymma	28.99067	34.85414	Manta Tow	1	LC
Shark/Ray	Ray	Blue spotted stingray	Taeniura lymma	28.99223	34.85532	Manta Tow	1	LC
Shark/Ray	Ray	Blue spotted stingray	Taeniura lymma	28.99661	34.85719	Manta Tow	1	LC
Shark/Ray	Ray	Blue spotted stingray	Taeniura lymma	28.997	34.857	Manta Tow	1	LC
Shark/Ray	Ray	Blue spotted stingray	Taeniura lymma	29.00151	34.85883	Manta Tow	2	LC
Shark/Ray	Ray	Blue spotted stingray	Taeniura lymma	29.003	34.857	Manta Tow	1	LC
Shark/Ray	Ray	Blue spotted stingray	Taeniura lymma	29.01538	34.85691	Manta Tow	1	LC
Shark/Ray	Ray	Blue spotted stingray	Taeniura lymma	29.0182	34.85638	Manta Tow	1	LC
Shark/Ray	Ray	Blue spotted stingray	Taeniura lymma	29.029	34.846	Manta Tow	1	LC
Shark/Ray	Ray	Blue spotted stingray	Taeniura lymma	27.628167	35.32005	BRUV	1	LC
Shark/Ray	Ray	Blue spotted stingray	Taeniura lymma	27.78761	35.18434	BRUV	1	LC
Shark/Ray	Ray	Blue spotted stingray	Taeniura lymma	27.646967	35.293667	BRUV	1	LC
Shark/Ray	Ray	Blue spotted stingray	Taeniura lymma	27.655683	35.28875	BRUV	1	LC
Shark/Ray	Ray	Blue spotted stingray	Taeniura lymma	28.04691	34.72398	BRUV	1	LC
Shark/Ray	Ray	Blue spotted stingray	Taeniura lymma	28.03911	34.70578	BRUV	1	LC
Shark/Ray	Ray	Blue spotted stingray	Taeniura lymma	27.9291	34.73911	BRUV	1	LC
Shark/Ray	Ray	Blue spotted stingray	Taeniura lymma	27.930582	34.909396	BRUV	1	LC
Shark/Ray	Ray	Blue spotted stingray	Taeniura lymma	28.073642	34.868851	BRUV	1	LC
Shark/Ray	Ray	Blue spotted stingray	Taeniura lymma	28.069901	34.846031	BRUV	1	LC
Shark/Ray	Ray	Round ribbontail ray	Taeniurops meyeni	28.1762	34.630916	BRUV	1	VU
Shark/Ray	Shark	Whitetip reef shark	Triaenodon obesus	27.626533	35.319433	SCUBA	2	VU
Shark/Ray	Shark	Whitetip reef shark	Triaenodon obesus	27.62822	35.31923	SCUBA	3	VU
Shark/Ray	Shark	Whitetip reef shark	Triaenodon obesus	27.655285	35.275537	SCUBA	1	VU
Shark/Ray	Shark	Whitetip reef shark	Triaenodon obesus	27.68055	35.33993	SCUBA	1	VU
Shark/Ray	Shark	Whitetip reef shark	Triaenodon obesus	27.709117	35.169668	ROV/SUB	1	VU
Shark/Ray	Shark	Whitetip reef shark	Triaenodon obesus	27.730126	35.247496	ROV/SUB	1	VU
Shark/Ray	Shark	Whitetip reef shark	Triaenodon obesus	27.776867	35.13805	SCUBA	1	VU
Shark/Ray	Shark	Whitetip reef shark	Triaenodon obesus	27.783303	35.14334799	Snorkel	1	VU
Shark/Ray	Shark	Whitetip reef shark	Triaenodon obesus	27.787633	35.125217	SCUBA	1	VU
Shark/Ray	Shark	Whitetip reef shark	Triaenodon obesus	27.78923	35.16276	Snorkel	1	VU
Shark/Ray	Shark	Whitetip reef shark	Triaenodon obesus	27.78974	35.1665	Snorkel	1	VU
Shark/Ray	Shark	Whitetip reef shark	Triaenodon obesus	27.923188	34.63443	SCUBA	1	VU
Shark/Ray	Shark	Whitetip reef shark	Triaenodon obesus	27.92386667	34.77326667	SCUBA	1	VU
Shark/Ray	Shark	Whitetip reef shark	Triaenodon obesus	27.927517	34.899267	SCUBA	1	VU
Shark/Ray	Shark	Whitetip reef shark	Triaenodon obesus	27.9386	34.86005	SCUBA	1	VU
Shark/Ray	Shark	Whitetip reef shark	Triaenodon obesus	28.7188	34.7948	SCUBA	1	VU
Shark/Ray	Shark	Whitetip reef shark	Triaenodon obesus	27.628517	35.318917	BRUV	1	VU
Shark/Ray	Shark	Whitetip reef shark	Triaenodon obesus	27.596417	35.2996	BRUV	1	VU
Shark/Ray	Shark	Whitetip reef shark	Triaenodon obesus	27.77587	35.171	BRUV	1	VU
Shark/Ray	Shark	Whitetip reef shark	Triaenodon obesus	27.76541	35.18463	BRUV	1	VU
Shark/Ray	Shark	Whitetip reef shark	Triaenodon obesus	27.76251	35.19455	BRUV	1	VU
Shark/Ray	Shark	Whitetip reef shark	Triaenodon obesus	27.79014	35.16395	BRUV	1	VU
Shark/Ray	Shark	Whitetip reef shark	Triaenodon obesus	27.78761	35.18434	BRUV	1	VU
Shark/Ray	Shark	Whitetip reef shark	Triaenodon obesus	27.644683	35.301967	BRUV	1	VU
Shark/Ray	Shark	Whitetip reef shark	Triaenodon obesus	27.66655	35.26678	BRUV	1	VU
Shark/Ray	Shark	Whitetip reef shark	Triaenodon obesus	28.04691	34.72398	BRUV	1	VU
Shark/Ray	Shark	Whitetip reef shark	Triaenodon obesus	27.95515	34.72343	BRUV	1	VU
Shark/Ray	Shark	Whitetip reef shark	Triaenodon obesus	27.94213	34.90844	BRUV	1	VU
Shark/Ray	Shark	Whitetip reef shark	Triaenodon obesus	27.94496	34.87884	BRUV	1	VU
Shark/Ray	Shark	Whitetip reef shark	Triaenodon obesus	27.930582	34.909396	BRUV	1	VU
Shark/Ray	Ray	Mangrove whipray	Urogymnus granulatus	27.6399	35.306867	BRUV	1	VU
Shark/Ray	Ray	Mangrove whipray	Urogymnus granulatus	27.932283	34.626033	BRUV	1	VU
